# Supplementary material for: Epigenetic suppression of SLFN11 in germinal center B-cells during B-cell development
Source: PLoS One. 2021 Jan 29;16(1):e0237554. doi: 10.1371/journal.pone.0237554 (PMC7846023; doi:10.1371/journal.pone.0237554)
Supplement: S1 Table — (XLSX) [file pone.0237554.s006.xlsx]

## Sheet: Sheet1
Primer name	Sequence
SLFN11 Forward	AACCCCAACGCCCGATAAC
SLFN11 Reverse	TCATGCAAGCATAGCCATAGAG
PTPN1 Forward	GCAGATCGACAAGTCCGGG
PTPN1 Reverse	GCCACTCTACATGGGAAGTCAC
ENTPD1 Forward	AGGTGCCTATGGCTGGATTAC
ENTPD1 Reverse	CCAAAGCTCCAAAGGTTTCCT
IRF4 Forward	GCTGATCGACCAGATCGACAG
IRF4 Reverse	CGGTTGTAGTCCTGCTTGC
ETV6 Forward	GCTCAGTGTAGCATTAAGCAGG
ETV6 Reverse	CGAGGAAGCGTAACTCGGC
MYBL1 Forward	AGGCAAGCAGTGTAGAGAAAGA
MYBL1 Reverse	CGATTTCCCAACCGCTTATGT
ITPKB Forward	TCTCCTCATCCTACGAAGACTCA
ITPKB Reverse	GCTCACTCTAGGTTTCTGCTGG
BCL6 Forward	GGAGTCGAGACATCTTGACTGA
BCL6 Reverse	ATGAGGACCGTTTTATGGGCT
LRMP Forward	CTCACTACCATTACCCAGACACA
LRMP Reverse	CAGAGCGAGTTTCTGTCAAGG
ACTB Forward	CTAAGTCATAGTCCGCCTAGAAGCA
ACTB Reverse	TGGCACCCAGCACAATGAA
