# Supplementary material for: Epigenetic suppression of SLFN11 in germinal center B-cells during B-cell development
Source: PLoS One. 2021 Jan 29;16(1):e0237554. doi: 10.1371/journal.pone.0237554 (PMC7846023; doi:10.1371/journal.pone.0237554)
Supplement: S2 Table — (XLSX) [file pone.0237554.s007.xlsx]

## Sheet: All genes
Pearson's correlation with SLFN11 expression during B-cell development
Gene ID	Pearson's correlation
ENSG00000150637	0.982711
ENSG00000164978	0.973025
ENSG00000240606	0.970595
ENSG00000164086	0.970065
ENSG00000144357	0.963807
ENSG00000226578	0.956028
ENSG00000164244	0.95477
ENSG00000100219	0.950899
ENSG00000206560	0.949994
ENSG00000228451	0.949886
ENSG00000267207	0.949296
ENSG00000109670	0.948915
ENSG00000115568	0.947251
ENSG00000188706	0.941602
ENSG00000162910	0.938402
ENSG00000237816	0.935787
ENSG00000196912	0.934532
ENSG00000142892	0.934309
ENSG00000123240	0.93391
ENSG00000135677	0.932196
ENSG00000221963	0.93055
ENSG00000181704	0.930137
ENSG00000102921	0.929866
ENSG00000178922	0.929563
ENSG00000198879	0.929414
ENSG00000128829	0.925771
ENSG00000269948	0.923052
ENSG00000111271	0.920969
ENSG00000269019	0.920715
ENSG00000225206	0.919634
ENSG00000169919	0.918673
ENSG00000157823	0.917499
ENSG00000237917	0.916487
ENSG00000271981	0.916019
ENSG00000249270	0.915662
ENSG00000102981	0.913471
ENSG00000227817	0.912975
ENSG00000102699	0.911799
ENSG00000163694	0.906842
ENSG00000160188	0.904519
ENSG00000230687	0.903633
ENSG00000123131	0.902552
ENSG00000255029	0.902292
ENSG00000229201	0.901719
ENSG00000230027	0.901559
ENSG00000255393	0.90121
ENSG00000086848	0.900764
ENSG00000221994	0.900738
ENSG00000173230	0.900146
ENSG00000172469	0.899213
ENSG00000091409	0.899041
ENSG00000235416	0.898112
ENSG00000224373	0.89713
ENSG00000207811	0.896789
ENSG00000146858	0.895757
ENSG00000100211	0.895739
ENSG00000229092	0.89559
ENSG00000118990	0.895467
ENSG00000185219	0.894334
ENSG00000139116	0.8938
ENSG00000261645	0.892505
ENSG00000178607	0.892361
ENSG00000228057	0.89007
ENSG00000206985	0.889642
ENSG00000074695	0.889331
ENSG00000182796	0.888879
ENSG00000025796	0.888546
ENSG00000164938	0.887649
ENSG00000264876	0.887246
ENSG00000268040	0.886991
ENSG00000136026	0.886698
ENSG00000258744	0.886504
ENSG00000237629	0.886335
ENSG00000174516	0.886319
ENSG00000182551	0.886301
ENSG00000094975	0.886046
ENSG00000138709	0.885825
ENSG00000117899	0.885466
ENSG00000107959	0.883854
ENSG00000254686	0.882898
ENSG00000090686	0.882099
ENSG00000250524	0.88198
ENSG00000005486	0.881531
ENSG00000125388	0.881449
ENSG00000178917	0.881447
ENSG00000135052	0.880575
ENSG00000167173	0.880002
ENSG00000253705	0.879132
ENSG00000005893	0.877758
ENSG00000070214	0.876984
ENSG00000120217	0.874176
ENSG00000273019	0.872826
ENSG00000104331	0.872376
ENSG00000222880	0.87237
ENSG00000229800	0.872279
ENSG00000232712	0.872134
ENSG00000007038	0.87207
ENSG00000253359	0.871889
ENSG00000213262	0.871326
ENSG00000163512	0.871156
ENSG00000214414	0.870946
ENSG00000102531	0.868166
ENSG00000064393	0.86709
ENSG00000107537	0.866777
ENSG00000163626	0.866549
ENSG00000105223	0.865092
ENSG00000196976	0.86484
ENSG00000120697	0.864462
ENSG00000253524	0.863577
ENSG00000068784	0.86357
ENSG00000259889	0.863514
ENSG00000199859	0.863358
ENSG00000167371	0.863316
ENSG00000121073	0.862501
ENSG00000080822	0.862259
ENSG00000265038	0.862197
ENSG00000065621	0.862073
ENSG00000157637	0.861426
ENSG00000136770	0.8612
ENSG00000073803	0.861102
ENSG00000136813	0.861026
ENSG00000017427	0.860636
ENSG00000085063	0.860579
ENSG00000227336	0.860399
ENSG00000269510	0.860385
ENSG00000261054	0.860289
ENSG00000184575	0.860243
ENSG00000129472	0.860082
ENSG00000090863	0.859682
ENSG00000253441	0.859588
ENSG00000151012	0.859304
ENSG00000102181	0.857847
ENSG00000078747	0.857755
ENSG00000266520	0.856939
ENSG00000204228	0.856538
ENSG00000261575	0.855186
ENSG00000082805	0.854852
ENSG00000160211	0.854521
ENSG00000111046	0.853683
ENSG00000168913	0.853335
ENSG00000168268	0.853295
ENSG00000111885	0.853104
ENSG00000180423	0.852883
ENSG00000165030	0.852805
ENSG00000107789	0.852527
ENSG00000136152	0.852454
ENSG00000273407	0.852445
ENSG00000270750	0.851315
ENSG00000113407	0.851197
ENSG00000168229	0.850779
ENSG00000119899	0.849937
ENSG00000130779	0.849747
ENSG00000260614	0.849523
ENSG00000239335	0.849025
ENSG00000237993	0.849012
ENSG00000139531	0.848289
ENSG00000165915	0.847137
ENSG00000234796	0.847115
ENSG00000250893	0.846966
ENSG00000228509	0.846764
ENSG00000165948	0.846626
ENSG00000177830	0.844159
ENSG00000198862	0.842071
ENSG00000223724	0.841996
ENSG00000114354	0.841945
ENSG00000253978	0.841912
ENSG00000100979	0.841668
ENSG00000231442	0.841607
ENSG00000153406	0.840976
ENSG00000072778	0.84023
ENSG00000163558	0.840148
ENSG00000201529	0.840018
ENSG00000162889	0.839998
ENSG00000184164	0.839769
ENSG00000202279	0.839738
ENSG00000272086	0.839541
ENSG00000188352	0.839433
ENSG00000086619	0.839409
ENSG00000238420	0.839304
ENSG00000207065	0.838723
ENSG00000152409	0.838511
ENSG00000272870	0.838126
ENSG00000256763	0.837541
ENSG00000005243	0.837509
ENSG00000227018	0.83742
ENSG00000003402	0.837152
ENSG00000143889	0.836873
ENSG00000169282	0.836855
ENSG00000249096	0.836268
ENSG00000222327	0.83618
ENSG00000100342	0.835842
ENSG00000207364	0.835638
ENSG00000188869	0.834825
ENSG00000163827	0.834765
ENSG00000116717	0.834745
ENSG00000206695	0.834334
ENSG00000147162	0.834241
ENSG00000249474	0.831956
ENSG00000128335	0.831437
ENSG00000117143	0.831373
ENSG00000250571	0.830853
ENSG00000250573	0.830477
ENSG00000119283	0.830449
ENSG00000122033	0.830432
ENSG00000114127	0.83018
ENSG00000102158	0.829838
ENSG00000136205	0.829482
ENSG00000136874	0.829421
ENSG00000196917	0.828886
ENSG00000160194	0.828625
ENSG00000135549	0.82854
ENSG00000112651	0.827973
ENSG00000238042	0.827909
ENSG00000132824	0.827815
ENSG00000174684	0.827716
ENSG00000196663	0.827268
ENSG00000234324	0.827013
ENSG00000110002	0.826992
ENSG00000234652	0.826868
ENSG00000151552	0.826415
ENSG00000257303	0.826359
ENSG00000164930	0.82609
ENSG00000003393	0.826061
ENSG00000229931	0.82597
ENSG00000273148	0.825667
ENSG00000120322	0.825351
ENSG00000071537	0.825283
ENSG00000205593	0.825202
ENSG00000180229	0.825017
ENSG00000175283	0.824785
ENSG00000184254	0.824733
ENSG00000058262	0.824361
ENSG00000223356	0.824328
ENSG00000248464	0.824069
ENSG00000201801	0.823712
ENSG00000139714	0.823248
ENSG00000143641	0.823029
ENSG00000100997	0.822964
ENSG00000134910	0.822745
ENSG00000174915	0.822678
ENSG00000231620	0.822667
ENSG00000166262	0.822458
ENSG00000243541	0.822436
ENSG00000255192	0.822289
ENSG00000135617	0.821804
ENSG00000067167	0.821766
ENSG00000128617	0.821561
ENSG00000040933	0.821156
ENSG00000232644	0.820665
ENSG00000132958	0.820222
ENSG00000225350	0.819841
ENSG00000147649	0.819822
ENSG00000271892	0.819634
ENSG00000253686	0.819572
ENSG00000249641	0.819572
ENSG00000247400	0.819508
ENSG00000264584	0.819427
ENSG00000166529	0.819147
ENSG00000185624	0.819126
ENSG00000264514	0.818862
ENSG00000188596	0.818816
ENSG00000211655	0.818757
ENSG00000240173	0.818678
ENSG00000115806	0.818477
ENSG00000138674	0.818432
ENSG00000008283	0.818404
ENSG00000124788	0.817988
ENSG00000088766	0.817696
ENSG00000245164	0.817423
ENSG00000137216	0.817155
ENSG00000122862	0.816163
ENSG00000106803	0.815922
ENSG00000183682	0.815854
ENSG00000210181	0.815729
ENSG00000135040	0.815465
ENSG00000088340	0.814967
ENSG00000225826	0.8147
ENSG00000249773	0.813636
ENSG00000211959	0.813279
ENSG00000173221	0.813195
ENSG00000228748	0.813086
ENSG00000088812	0.812586
ENSG00000155304	0.812121
ENSG00000170275	0.812069
ENSG00000065308	0.812044
ENSG00000172840	0.811146
ENSG00000103319	0.810971
ENSG00000134352	0.810757
ENSG00000211892	0.810715
ENSG00000251076	0.810479
ENSG00000262096	0.809948
ENSG00000214549	0.809945
ENSG00000271882	0.8099
ENSG00000259372	0.809783
ENSG00000233871	0.809606
ENSG00000258167	0.809413
ENSG00000164040	0.809142
ENSG00000260920	0.808906
ENSG00000215014	0.808397
ENSG00000270067	0.808229
ENSG00000255958	0.807931
ENSG00000120798	0.807681
ENSG00000137171	0.807101
ENSG00000250910	0.80688
ENSG00000166471	0.806649
ENSG00000110048	0.806584
ENSG00000081803	0.806389
ENSG00000138448	0.806015
ENSG00000127318	0.805733
ENSG00000238598	0.805629
ENSG00000232285	0.805326
ENSG00000185420	0.804957
ENSG00000119280	0.804123
ENSG00000135312	0.803794
ENSG00000248184	0.803738
ENSG00000253786	0.803288
ENSG00000162944	0.80322
ENSG00000237437	0.803069
ENSG00000186787	0.802953
ENSG00000162836	0.802898
ENSG00000168273	0.80288
ENSG00000228541	0.80132
ENSG00000119523	0.801296
ENSG00000231331	0.80082
ENSG00000238686	0.800626
ENSG00000223290	0.800583
ENSG00000115677	0.800549
ENSG00000212663	0.800367
ENSG00000176142	0.800268
ENSG00000164695	0.800264
ENSG00000137634	0.800021
ENSG00000255114	0.799965
ENSG00000163961	0.799958
ENSG00000263004	0.799789
ENSG00000075420	0.799769
ENSG00000198380	0.798785
ENSG00000259343	0.798718
ENSG00000273131	0.798556
ENSG00000129128	0.798488
ENSG00000226884	0.798259
ENSG00000272990	0.797905
ENSG00000205517	0.797893
ENSG00000167515	0.797647
ENSG00000125148	0.797088
ENSG00000225986	0.796922
ENSG00000219088	0.796763
ENSG00000147872	0.796681
ENSG00000123562	0.796598
ENSG00000184678	0.79651
ENSG00000184436	0.796442
ENSG00000175841	0.796413
ENSG00000176105	0.79638
ENSG00000267061	0.795773
ENSG00000172965	0.795555
ENSG00000259959	0.795485
ENSG00000211706	0.795468
ENSG00000224407	0.795177
ENSG00000101474	0.79509
ENSG00000184856	0.795071
ENSG00000234579	0.794981
ENSG00000239888	0.794972
ENSG00000198690	0.794325
ENSG00000136935	0.794313
ENSG00000186951	0.794225
ENSG00000261839	0.794185
ENSG00000187821	0.79418
ENSG00000197021	0.794105
ENSG00000269781	0.794001
ENSG00000249320	0.793973
ENSG00000153208	0.793708
ENSG00000225190	0.79366
ENSG00000231734	0.793453
ENSG00000232446	0.79344
ENSG00000104695	0.79343
ENSG00000070540	0.793339
ENSG00000234477	0.793066
ENSG00000261101	0.792803
ENSG00000152234	0.792095
ENSG00000169372	0.791952
ENSG00000215846	0.791889
ENSG00000228470	0.791884
ENSG00000177888	0.79167
ENSG00000223878	0.791553
ENSG00000266187	0.790992
ENSG00000102580	0.790411
ENSG00000134825	0.790377
ENSG00000225791	0.790232
ENSG00000120451	0.790204
ENSG00000136010	0.790144
ENSG00000204648	0.790074
ENSG00000211642	0.789969
ENSG00000134452	0.789745
ENSG00000228238	0.789303
ENSG00000124783	0.789135
ENSG00000248113	0.789126
ENSG00000253992	0.788933
ENSG00000253770	0.788826
ENSG00000140943	0.788623
ENSG00000095139	0.788545
ENSG00000211667	0.788544
ENSG00000168282	0.788272
ENSG00000175582	0.788193
ENSG00000269903	0.787969
ENSG00000186889	0.78777
ENSG00000273300	0.787415
ENSG00000164932	0.787206
ENSG00000141696	0.787195
ENSG00000259972	0.787033
ENSG00000170175	0.786904
ENSG00000239111	0.78666
ENSG00000106733	0.786636
ENSG00000260852	0.786567
ENSG00000176155	0.786285
ENSG00000114850	0.786186
ENSG00000258603	0.786066
ENSG00000159403	0.785938
ENSG00000165140	0.785591
ENSG00000124813	0.785535
ENSG00000185267	0.78511
ENSG00000233395	0.784809
ENSG00000100629	0.784775
ENSG00000231861	0.784382
ENSG00000157020	0.78437
ENSG00000222609	0.784255
ENSG00000134153	0.78421
ENSG00000259353	0.784128
ENSG00000236699	0.78404
ENSG00000093072	0.784016
ENSG00000123091	0.783971
ENSG00000211962	0.783901
ENSG00000167363	0.7839
ENSG00000199605	0.783427
ENSG00000141568	0.783052
ENSG00000271642	0.782612
ENSG00000121067	0.782612
ENSG00000178882	0.782563
ENSG00000233912	0.782496
ENSG00000250945	0.782494
ENSG00000113790	0.782149
ENSG00000254173	0.781865
ENSG00000118985	0.781546
ENSG00000168958	0.781544
ENSG00000117479	0.78133
ENSG00000214185	0.781106
ENSG00000116793	0.781083
ENSG00000068912	0.780501
ENSG00000115486	0.780395
ENSG00000227620	0.780349
ENSG00000228274	0.780065
ENSG00000252390	0.77957
ENSG00000173905	0.779523
ENSG00000134461	0.779014
ENSG00000238198	0.778932
ENSG00000182224	0.778868
ENSG00000271563	0.778578
ENSG00000077147	0.77838
ENSG00000248238	0.77819
ENSG00000271344	0.777857
ENSG00000156853	0.777812
ENSG00000013392	0.777565
ENSG00000165409	0.777181
ENSG00000257568	0.777108
ENSG00000260629	0.776715
ENSG00000230372	0.776669
ENSG00000225185	0.776627
ENSG00000179222	0.776625
ENSG00000230671	0.776449
ENSG00000139793	0.776176
ENSG00000120805	0.776027
ENSG00000144045	0.775937
ENSG00000121807	0.775722
ENSG00000273434	0.775683
ENSG00000233922	0.775505
ENSG00000227988	0.775497
ENSG00000235467	0.775189
ENSG00000186350	0.775182
ENSG00000213556	0.774889
ENSG00000039068	0.774862
ENSG00000223642	0.774648
ENSG00000141560	0.77356
ENSG00000172238	0.773482
ENSG00000152382	0.773478
ENSG00000130775	0.773353
ENSG00000090861	0.772819
ENSG00000127022	0.77245
ENSG00000225420	0.771887
ENSG00000194717	0.770242
ENSG00000103152	0.769967
ENSG00000063587	0.769851
ENSG00000272345	0.7696
ENSG00000270472	0.769489
ENSG00000153093	0.769233
ENSG00000103335	0.769152
ENSG00000125347	0.769129
ENSG00000089163	0.769054
ENSG00000065485	0.768839
ENSG00000247081	0.768765
ENSG00000251169	0.768492
ENSG00000265142	0.768425
ENSG00000100364	0.768381
ENSG00000250410	0.768016
ENSG00000017483	0.768009
ENSG00000130958	0.767687
ENSG00000228486	0.767589
ENSG00000248468	0.767509
ENSG00000187187	0.767352
ENSG00000129422	0.766688
ENSG00000229228	0.766658
ENSG00000125449	0.76627
ENSG00000117419	0.766215
ENSG00000224676	0.76617
ENSG00000252659	0.765834
ENSG00000238869	0.765436
ENSG00000236841	0.765388
ENSG00000224671	0.765289
ENSG00000118200	0.765102
ENSG00000270759	0.764884
ENSG00000165521	0.764559
ENSG00000198722	0.76431
ENSG00000139112	0.76359
ENSG00000187801	0.763398
ENSG00000270177	0.763346
ENSG00000075407	0.763183
ENSG00000182054	0.763112
ENSG00000101966	0.763101
ENSG00000182109	0.762767
ENSG00000198856	0.762519
ENSG00000113615	0.762025
ENSG00000261669	0.761992
ENSG00000271288	0.761931
ENSG00000173088	0.761826
ENSG00000259045	0.76172
ENSG00000254211	0.761574
ENSG00000225311	0.761499
ENSG00000152503	0.761248
ENSG00000230158	0.761248
ENSG00000167969	0.761016
ENSG00000181798	0.760589
ENSG00000273142	0.760159
ENSG00000136738	0.760027
ENSG00000126709	0.75992
ENSG00000211974	0.759879
ENSG00000273403	0.759863
ENSG00000131788	0.759714
ENSG00000196581	0.759531
ENSG00000140941	0.759451
ENSG00000253128	0.759355
ENSG00000135916	0.759289
ENSG00000219061	0.759064
ENSG00000243925	0.759007
ENSG00000211961	0.758912
ENSG00000149260	0.75861
ENSG00000125875	0.758397
ENSG00000240292	0.758351
ENSG00000187134	0.758287
ENSG00000272822	0.757354
ENSG00000226471	0.757116
ENSG00000089053	0.757046
ENSG00000161281	0.756687
ENSG00000241168	0.756599
ENSG00000251211	0.756599
ENSG00000187630	0.756427
ENSG00000250746	0.75639
ENSG00000226789	0.756039
ENSG00000134201	0.755977
ENSG00000081177	0.755849
ENSG00000259490	0.755295
ENSG00000236390	0.755149
ENSG00000139631	0.75514
ENSG00000268175	0.755052
ENSG00000116748	0.755005
ENSG00000230360	0.754986
ENSG00000226636	0.754823
ENSG00000145244	0.754796
ENSG00000066926	0.754643
ENSG00000240103	0.754631
ENSG00000198855	0.754458
ENSG00000186832	0.754366
ENSG00000238947	0.753773
ENSG00000223704	0.753704
ENSG00000232884	0.753557
ENSG00000257951	0.753502
ENSG00000162396	0.75321
ENSG00000230061	0.753112
ENSG00000061987	0.753086
ENSG00000244342	0.753063
ENSG00000163818	0.752555
ENSG00000128590	0.752511
ENSG00000132432	0.752036
ENSG00000148396	0.751878
ENSG00000205439	0.751814
ENSG00000060762	0.751675
ENSG00000260962	0.751509
ENSG00000167861	0.751481
ENSG00000166526	0.751419
ENSG00000179387	0.751317
ENSG00000104067	0.751178
ENSG00000135709	0.751106
ENSG00000186352	0.750867
ENSG00000145495	0.750785
ENSG00000263505	0.750574
ENSG00000116005	0.750534
ENSG00000213373	0.750523
ENSG00000258662	0.750408
ENSG00000204120	0.749992
ENSG00000228976	0.749865
ENSG00000218418	0.749675
ENSG00000270252	0.749503
ENSG00000264458	0.749295
ENSG00000183628	0.749219
ENSG00000081148	0.749189
ENSG00000072415	0.749108
ENSG00000164073	0.749037
ENSG00000108641	0.74879
ENSG00000133678	0.748758
ENSG00000003400	0.748118
ENSG00000262885	0.748056
ENSG00000228830	0.748023
ENSG00000150961	0.747843
ENSG00000234244	0.747393
ENSG00000076555	0.74736
ENSG00000125991	0.747353
ENSG00000143515	0.747255
ENSG00000120742	0.747001
ENSG00000170448	0.747
ENSG00000111276	0.746885
ENSG00000198018	0.746865
ENSG00000241544	0.74685
ENSG00000148248	0.746759
ENSG00000251199	0.74657
ENSG00000211978	0.746432
ENSG00000141738	0.746336
ENSG00000085982	0.746196
ENSG00000155530	0.746062
ENSG00000131871	0.746047
ENSG00000258877	0.745773
ENSG00000110917	0.745643
ENSG00000270832	0.744951
ENSG00000260032	0.74487
ENSG00000001036	0.744506
ENSG00000156273	0.744436
ENSG00000095637	0.744362
ENSG00000104497	0.744314
ENSG00000175984	0.744266
ENSG00000164307	0.743829
ENSG00000117472	0.743744
ENSG00000273204	0.743711
ENSG00000212266	0.74358
ENSG00000271978	0.743507
ENSG00000156958	0.743416
ENSG00000061656	0.743285
ENSG00000185085	0.743266
ENSG00000235477	0.743241
ENSG00000211968	0.743094
ENSG00000176973	0.742359
ENSG00000233262	0.741857
ENSG00000228611	0.741846
ENSG00000197712	0.741749
ENSG00000087502	0.741701
ENSG00000211662	0.741527
ENSG00000101928	0.741307
ENSG00000236432	0.741291
ENSG00000211957	0.741271
ENSG00000151348	0.740897
ENSG00000068438	0.740625
ENSG00000218725	0.740533
ENSG00000226695	0.740335
ENSG00000228902	0.740246
ENSG00000186300	0.740134
ENSG00000091164	0.740134
ENSG00000253559	0.739841
ENSG00000245532	0.739812
ENSG00000129152	0.739323
ENSG00000229387	0.739228
ENSG00000182646	0.739154
ENSG00000228944	0.738866
ENSG00000240661	0.738706
ENSG00000230266	0.738634
ENSG00000234271	0.738247
ENSG00000115295	0.737663
ENSG00000149932	0.73766
ENSG00000147174	0.737566
ENSG00000204569	0.73748
ENSG00000198162	0.737467
ENSG00000116017	0.73714
ENSG00000206997	0.737061
ENSG00000260471	0.736954
ENSG00000252603	0.736765
ENSG00000134030	0.736727
ENSG00000253274	0.736708
ENSG00000163902	0.736675
ENSG00000120519	0.73667
ENSG00000104047	0.736626
ENSG00000230295	0.736586
ENSG00000144199	0.736449
ENSG00000111886	0.736364
ENSG00000174080	0.736193
ENSG00000120820	0.73615
ENSG00000188399	0.735954
ENSG00000225194	0.735815
ENSG00000200991	0.735641
ENSG00000160062	0.735499
ENSG00000251048	0.735182
ENSG00000251586	0.734905
ENSG00000197930	0.734839
ENSG00000089723	0.734675
ENSG00000241652	0.734657
ENSG00000204713	0.734628
ENSG00000234485	0.734143
ENSG00000262298	0.734122
ENSG00000149428	0.73404
ENSG00000128595	0.733832
ENSG00000226312	0.733675
ENSG00000211941	0.733609
ENSG00000244222	0.733485
ENSG00000255387	0.733154
ENSG00000164303	0.733131
ENSG00000251301	0.733079
ENSG00000265041	0.733022
ENSG00000212442	0.733003
ENSG00000175087	0.732929
ENSG00000213923	0.73292
ENSG00000261178	0.732653
ENSG00000243338	0.732541
ENSG00000196436	0.732243
ENSG00000213002	0.731889
ENSG00000200224	0.731782
ENSG00000182253	0.731753
ENSG00000219249	0.731711
ENSG00000211950	0.731613
ENSG00000230303	0.731303
ENSG00000223732	0.731195
ENSG00000253963	0.731145
ENSG00000165060	0.730595
ENSG00000108272	0.730393
ENSG00000146666	0.730039
ENSG00000233810	0.729886
ENSG00000153162	0.729833
ENSG00000121410	0.729812
ENSG00000253763	0.729692
ENSG00000211669	0.729621
ENSG00000216775	0.729531
ENSG00000110876	0.729342
ENSG00000254228	0.729326
ENSG00000230636	0.729156
ENSG00000230219	0.729114
ENSG00000117308	0.729089
ENSG00000200926	0.729024
ENSG00000165272	0.728956
ENSG00000116406	0.728744
ENSG00000260504	0.728414
ENSG00000269624	0.728303
ENSG00000152208	0.727825
ENSG00000121578	0.727816
ENSG00000267389	0.727747
ENSG00000130733	0.727689
ENSG00000255413	0.727681
ENSG00000263585	0.727302
ENSG00000158077	0.727112
ENSG00000149050	0.726943
ENSG00000085871	0.726763
ENSG00000187166	0.726759
ENSG00000113621	0.726367
ENSG00000197646	0.726293
ENSG00000170647	0.726203
ENSG00000073578	0.726031
ENSG00000272606	0.725902
ENSG00000165813	0.725803
ENSG00000220494	0.725669
ENSG00000203914	0.725619
ENSG00000267987	0.725521
ENSG00000167881	0.725353
ENSG00000151327	0.725073
ENSG00000234667	0.724909
ENSG00000004866	0.724907
ENSG00000237605	0.724903
ENSG00000125844	0.724839
ENSG00000111269	0.724791
ENSG00000133318	0.724698
ENSG00000123130	0.724289
ENSG00000167633	0.724109
ENSG00000271156	0.724081
ENSG00000201140	0.723854
ENSG00000130939	0.723754
ENSG00000143952	0.723711
ENSG00000142675	0.723689
ENSG00000173334	0.723297
ENSG00000237127	0.723272
ENSG00000113811	0.722928
ENSG00000001084	0.722807
ENSG00000252550	0.722804
ENSG00000134183	0.722779
ENSG00000213403	0.722711
ENSG00000207022	0.722693
ENSG00000125812	0.722608
ENSG00000259481	0.721877
ENSG00000229537	0.721752
ENSG00000180772	0.721447
ENSG00000225956	0.721335
ENSG00000254781	0.721115
ENSG00000197550	0.720939
ENSG00000211638	0.720928
ENSG00000182670	0.720854
ENSG00000180879	0.720844
ENSG00000242114	0.720764
ENSG00000253691	0.720678
ENSG00000135124	0.720448
ENSG00000176125	0.720103
ENSG00000249870	0.720092
ENSG00000170185	0.719904
ENSG00000154265	0.719879
ENSG00000158828	0.719869
ENSG00000158553	0.719787
ENSG00000260568	0.719715
ENSG00000250565	0.719686
ENSG00000199900	0.719653
ENSG00000163328	0.719269
ENSG00000224626	0.719247
ENSG00000234653	0.719243
ENSG00000258949	0.719153
ENSG00000099958	0.719064
ENSG00000169992	0.718515
ENSG00000230311	0.718505
ENSG00000221947	0.718292
ENSG00000271400	0.718249
ENSG00000244038	0.718248
ENSG00000116209	0.7182
ENSG00000137207	0.718119
ENSG00000271927	0.717932
ENSG00000074842	0.717666
ENSG00000227071	0.717233
ENSG00000205659	0.717194
ENSG00000171155	0.716995
ENSG00000124370	0.716974
ENSG00000211933	0.716877
ENSG00000197580	0.716377
ENSG00000152034	0.716199
ENSG00000050393	0.716188
ENSG00000101349	0.715754
ENSG00000224597	0.715735
ENSG00000198715	0.715696
ENSG00000023839	0.715645
ENSG00000239023	0.715484
ENSG00000123342	0.715415
ENSG00000253247	0.715156
ENSG00000196226	0.71471
ENSG00000197798	0.714525
ENSG00000240235	0.714372
ENSG00000186594	0.714298
ENSG00000244662	0.71425
ENSG00000227550	0.714159
ENSG00000133422	0.714135
ENSG00000089597	0.71404
ENSG00000268061	0.714031
ENSG00000244376	0.713986
ENSG00000211672	0.713949
ENSG00000185437	0.713884
ENSG00000225490	0.713659
ENSG00000141542	0.713601
ENSG00000144224	0.713348
ENSG00000140416	0.713288
ENSG00000100097	0.71319
ENSG00000187229	0.713162
ENSG00000070614	0.713131
ENSG00000152583	0.712819
ENSG00000260121	0.712812
ENSG00000199866	0.712676
ENSG00000189171	0.712573
ENSG00000253651	0.712355
ENSG00000211659	0.712273
ENSG00000113369	0.712141
ENSG00000141376	0.712037
ENSG00000232777	0.71191
ENSG00000213181	0.711863
ENSG00000092931	0.71096
ENSG00000227192	0.710927
ENSG00000106565	0.710458
ENSG00000177301	0.710315
ENSG00000113742	0.710292
ENSG00000225793	0.710268
ENSG00000267009	0.71026
ENSG00000251759	0.710233
ENSG00000170190	0.71009
ENSG00000112237	0.709917
ENSG00000232788	0.709806
ENSG00000224014	0.709687
ENSG00000234390	0.709555
ENSG00000231096	0.709518
ENSG00000163479	0.709148
ENSG00000258534	0.709113
ENSG00000165392	0.709082
ENSG00000249228	0.709053
ENSG00000132661	0.709052
ENSG00000107643	0.708909
ENSG00000075643	0.708855
ENSG00000156398	0.708658
ENSG00000227252	0.708645
ENSG00000261781	0.708597
ENSG00000001629	0.708587
ENSG00000151779	0.708214
ENSG00000163536	0.708187
ENSG00000187068	0.708176
ENSG00000250103	0.707856
ENSG00000179104	0.707828
ENSG00000248374	0.707801
ENSG00000211951	0.707758
ENSG00000091513	0.707701
ENSG00000225205	0.707692
ENSG00000137710	0.707663
ENSG00000248980	0.70759
ENSG00000244260	0.707578
ENSG00000212580	0.707468
ENSG00000153066	0.707063
ENSG00000227295	0.707013
ENSG00000206627	0.706862
ENSG00000101199	0.706761
ENSG00000273001	0.706661
ENSG00000178358	0.706637
ENSG00000249610	0.706316
ENSG00000267614	0.706222
ENSG00000154930	0.706131
ENSG00000236528	0.705977
ENSG00000207252	0.705911
ENSG00000125629	0.705838
ENSG00000214650	0.705466
ENSG00000236939	0.705463
ENSG00000106638	0.705114
ENSG00000232041	0.704958
ENSG00000197837	0.704899
ENSG00000154263	0.704826
ENSG00000101294	0.704777
ENSG00000203356	0.70474
ENSG00000250584	0.704706
ENSG00000164621	0.704638
ENSG00000225062	0.704486
ENSG00000235815	0.704338
ENSG00000152256	0.704164
ENSG00000198398	0.703336
ENSG00000204544	0.702666
ENSG00000013375	0.702482
ENSG00000182158	0.702446
ENSG00000236773	0.702385
ENSG00000272473	0.702353
ENSG00000223637	0.702314
ENSG00000146376	0.702128
ENSG00000247595	0.702001
ENSG00000235013	0.701839
ENSG00000270409	0.701779
ENSG00000250563	0.701536
ENSG00000185222	0.700782
ENSG00000089220	0.700424
ENSG00000235385	0.700218
ENSG00000271093	0.700136
ENSG00000108405	0.699842
ENSG00000221468	0.699762
ENSG00000238355	0.699647
ENSG00000270412	0.699629
ENSG00000251427	0.699559
ENSG00000112473	0.699555
ENSG00000257742	0.699361
ENSG00000273342	0.699353
ENSG00000249551	0.699329
ENSG00000134278	0.699312
ENSG00000042445	0.699172
ENSG00000081307	0.698988
ENSG00000174132	0.69893
ENSG00000237685	0.698676
ENSG00000104218	0.698669
ENSG00000236624	0.698237
ENSG00000111241	0.698032
ENSG00000223729	0.697948
ENSG00000226297	0.69783
ENSG00000184414	0.697812
ENSG00000169715	0.697759
ENSG00000118322	0.697624
ENSG00000134575	0.69734
ENSG00000179066	0.697244
ENSG00000011478	0.697236
ENSG00000159873	0.697183
ENSG00000240694	0.696861
ENSG00000236035	0.696763
ENSG00000235817	0.696564
ENSG00000100122	0.696387
ENSG00000179889	0.696377
ENSG00000251529	0.696307
ENSG00000211865	0.696247
ENSG00000251763	0.696219
ENSG00000272183	0.696215
ENSG00000256084	0.69616
ENSG00000253797	0.696082
ENSG00000115902	0.696051
ENSG00000267450	0.696022
ENSG00000088970	0.695877
ENSG00000184515	0.695191
ENSG00000250994	0.695048
ENSG00000228234	0.694994
ENSG00000138073	0.694971
ENSG00000248973	0.694481
ENSG00000242391	0.694443
ENSG00000196277	0.694433
ENSG00000140367	0.694212
ENSG00000204428	0.694202
ENSG00000117691	0.694134
ENSG00000196169	0.693996
ENSG00000100320	0.693682
ENSG00000212601	0.693305
ENSG00000236255	0.693265
ENSG00000260021	0.693255
ENSG00000158258	0.693019
ENSG00000172765	0.692897
ENSG00000155850	0.692814
ENSG00000240934	0.69277
ENSG00000211649	0.692662
ENSG00000226030	0.692383
ENSG00000095917	0.692153
ENSG00000175224	0.692015
ENSG00000258377	0.691776
ENSG00000230520	0.691685
ENSG00000165264	0.69168
ENSG00000254813	0.691666
ENSG00000224723	0.691558
ENSG00000143450	0.691402
ENSG00000211684	0.691343
ENSG00000165121	0.691305
ENSG00000162139	0.691058
ENSG00000211633	0.690961
ENSG00000255521	0.690934
ENSG00000268913	0.690914
ENSG00000240771	0.690713
ENSG00000232463	0.690551
ENSG00000167930	0.690479
ENSG00000177951	0.690369
ENSG00000107036	0.690285
ENSG00000272381	0.690069
ENSG00000122729	0.689617
ENSG00000242115	0.689599
ENSG00000238628	0.689561
ENSG00000238498	0.689542
ENSG00000129646	0.689488
ENSG00000272293	0.689365
ENSG00000228395	0.689343
ENSG00000223831	0.689325
ENSG00000146005	0.689146
ENSG00000248187	0.688838
ENSG00000237399	0.688709
ENSG00000227115	0.688631
ENSG00000163501	0.688515
ENSG00000166681	0.688483
ENSG00000237172	0.688427
ENSG00000164442	0.688381
ENSG00000204388	0.68821
ENSG00000253957	0.688074
ENSG00000219453	0.687866
ENSG00000215227	0.687797
ENSG00000247049	0.687593
ENSG00000238450	0.68757
ENSG00000249417	0.687523
ENSG00000241679	0.687275
ENSG00000135541	0.687263
ENSG00000253481	0.687235
ENSG00000075945	0.687091
ENSG00000183640	0.686933
ENSG00000233851	0.686731
ENSG00000198832	0.686726
ENSG00000007341	0.686639
ENSG00000106524	0.686601
ENSG00000234877	0.686446
ENSG00000151005	0.686117
ENSG00000196403	0.685927
ENSG00000067177	0.685925
ENSG00000123575	0.685865
ENSG00000243671	0.685514
ENSG00000222240	0.685483
ENSG00000253131	0.685479
ENSG00000155099	0.685458
ENSG00000251333	0.685002
ENSG00000197157	0.684868
ENSG00000268553	0.684761
ENSG00000135404	0.684745
ENSG00000270933	0.684191
ENSG00000201218	0.684145
ENSG00000118705	0.683788
ENSG00000253345	0.68376
ENSG00000173715	0.683634
ENSG00000238853	0.683617
ENSG00000232706	0.6836
ENSG00000143179	0.683306
ENSG00000121101	0.682617
ENSG00000057657	0.682579
ENSG00000231013	0.682536
ENSG00000196668	0.682239
ENSG00000196391	0.682229
ENSG00000149782	0.682209
ENSG00000229388	0.682126
ENSG00000144867	0.682113
ENSG00000168003	0.68206
ENSG00000259261	0.681768
ENSG00000064961	0.681605
ENSG00000228060	0.681546
ENSG00000200622	0.681539
ENSG00000259673	0.681482
ENSG00000086598	0.681331
ENSG00000256040	0.681322
ENSG00000199085	0.681248
ENSG00000270236	0.681198
ENSG00000141759	0.680798
ENSG00000105974	0.680698
ENSG00000035141	0.680446
ENSG00000197322	0.68037
ENSG00000076043	0.680141
ENSG00000099797	0.680053
ENSG00000118217	0.679629
ENSG00000089682	0.679578
ENSG00000253958	0.679452
ENSG00000085377	0.67936
ENSG00000178642	0.679033
ENSG00000183206	0.678848
ENSG00000066583	0.678838
ENSG00000255183	0.678415
ENSG00000253607	0.67836
ENSG00000222154	0.678157
ENSG00000183605	0.677984
ENSG00000229739	0.677948
ENSG00000136275	0.677845
ENSG00000167378	0.677826
ENSG00000249833	0.677316
ENSG00000198794	0.677214
ENSG00000177291	0.677212
ENSG00000230146	0.677184
ENSG00000137266	0.677151
ENSG00000226927	0.676632
ENSG00000109062	0.676575
ENSG00000123009	0.676545
ENSG00000248978	0.676535
ENSG00000211952	0.676434
ENSG00000238049	0.676337
ENSG00000168404	0.67631
ENSG00000135956	0.676187
ENSG00000171222	0.676114
ENSG00000186187	0.675803
ENSG00000270810	0.675759
ENSG00000260086	0.675742
ENSG00000200390	0.675675
ENSG00000243083	0.6755
ENSG00000230691	0.675457
ENSG00000250467	0.675381
ENSG00000239825	0.675361
ENSG00000155974	0.675177
ENSG00000240024	0.67507
ENSG00000230943	0.674497
ENSG00000259819	0.674367
ENSG00000172728	0.674262
ENSG00000248816	0.674061
ENSG00000197746	0.673934
ENSG00000115504	0.673881
ENSG00000182256	0.673794
ENSG00000176018	0.673665
ENSG00000108556	0.673443
ENSG00000120235	0.673331
ENSG00000136840	0.673275
ENSG00000134470	0.673183
ENSG00000255206	0.67311
ENSG00000251260	0.672979
ENSG00000139537	0.672638
ENSG00000236077	0.672316
ENSG00000207993	0.672261
ENSG00000162377	0.672241
ENSG00000172071	0.672234
ENSG00000168491	0.672051
ENSG00000108106	0.672027
ENSG00000266560	0.671891
ENSG00000106025	0.671821
ENSG00000270930	0.671581
ENSG00000169668	0.671031
ENSG00000258716	0.671018
ENSG00000175040	0.671016
ENSG00000257261	0.670357
ENSG00000124256	0.670092
ENSG00000162695	0.669985
ENSG00000224650	0.669929
ENSG00000175906	0.669825
ENSG00000006007	0.669702
ENSG00000174792	0.669529
ENSG00000170476	0.669479
ENSG00000265962	0.669246
ENSG00000253170	0.668426
ENSG00000121989	0.668264
ENSG00000262420	0.668009
ENSG00000225121	0.667742
ENSG00000177989	0.667577
ENSG00000169826	0.66756
ENSG00000200579	0.667466
ENSG00000233222	0.667377
ENSG00000272068	0.667228
ENSG00000250959	0.667063
ENSG00000244009	0.667022
ENSG00000250039	0.667018
ENSG00000211640	0.666806
ENSG00000272861	0.66673
ENSG00000223327	0.666696
ENSG00000091428	0.666511
ENSG00000256315	0.666412
ENSG00000116721	0.666252
ENSG00000240497	0.666244
ENSG00000109163	0.665933
ENSG00000238502	0.665816
ENSG00000233370	0.665705
ENSG00000099949	0.665573
ENSG00000256373	0.665564
ENSG00000120725	0.665422
ENSG00000180662	0.665402
ENSG00000240100	0.665328
ENSG00000196517	0.665233
ENSG00000241635	0.66489
ENSG00000183691	0.664879
ENSG00000250919	0.664872
ENSG00000223300	0.664858
ENSG00000226519	0.664789
ENSG00000147155	0.664624
ENSG00000058673	0.664439
ENSG00000140939	0.664392
ENSG00000211973	0.664027
ENSG00000175066	0.663894
ENSG00000197885	0.66372
ENSG00000260618	0.663492
ENSG00000254239	0.663472
ENSG00000211939	0.662823
ENSG00000154258	0.662748
ENSG00000184232	0.662661
ENSG00000212338	0.662594
ENSG00000168899	0.662534
ENSG00000214283	0.662502
ENSG00000074755	0.662425
ENSG00000213210	0.66217
ENSG00000255391	0.662153
ENSG00000139053	0.66215
ENSG00000261634	0.662006
ENSG00000186009	0.66193
ENSG00000197024	0.661818
ENSG00000225181	0.661815
ENSG00000214321	0.6618
ENSG00000128228	0.661792
ENSG00000049860	0.661537
ENSG00000166598	0.660982
ENSG00000249844	0.660787
ENSG00000130768	0.660739
ENSG00000272025	0.660668
ENSG00000117500	0.660452
ENSG00000271434	0.660433
ENSG00000120500	0.660159
ENSG00000117151	0.660139
ENSG00000126458	0.660065
ENSG00000260534	0.659962
ENSG00000187091	0.659951
ENSG00000111424	0.65983
ENSG00000236938	0.659785
ENSG00000204612	0.65971
ENSG00000163900	0.659698
ENSG00000175198	0.659619
ENSG00000241582	0.659547
ENSG00000075234	0.659434
ENSG00000232245	0.659407
ENSG00000249722	0.659392
ENSG00000162733	0.659282
ENSG00000121749	0.65913
ENSG00000215559	0.658684
ENSG00000160712	0.658573
ENSG00000200473	0.658438
ENSG00000144426	0.658378
ENSG00000128965	0.65823
ENSG00000237950	0.657879
ENSG00000181458	0.657709
ENSG00000200616	0.657701
ENSG00000271113	0.657691
ENSG00000251135	0.657395
ENSG00000223350	0.657313
ENSG00000234937	0.65704
ENSG00000172487	0.657031
ENSG00000143751	0.656793
ENSG00000237579	0.656668
ENSG00000129083	0.656643
ENSG00000255322	0.656605
ENSG00000155090	0.656575
ENSG00000229109	0.656471
ENSG00000211976	0.656466
ENSG00000255386	0.656388
ENSG00000168405	0.65633
ENSG00000231769	0.656312
ENSG00000183775	0.655973
ENSG00000144815	0.655644
ENSG00000263232	0.655527
ENSG00000233456	0.655229
ENSG00000101337	0.65518
ENSG00000230424	0.655114
ENSG00000211661	0.6551
ENSG00000138018	0.654952
ENSG00000104205	0.654695
ENSG00000144214	0.654575
ENSG00000105829	0.654501
ENSG00000251588	0.654449
ENSG00000165591	0.65393
ENSG00000248596	0.653818
ENSG00000254603	0.653572
ENSG00000260433	0.65353
ENSG00000230563	0.653517
ENSG00000026751	0.653388
ENSG00000163508	0.65335
ENSG00000145949	0.653288
ENSG00000168701	0.653186
ENSG00000253709	0.652873
ENSG00000247157	0.652771
ENSG00000272975	0.652762
ENSG00000253738	0.652533
ENSG00000138768	0.65229
ENSG00000198961	0.652261
ENSG00000115170	0.652212
ENSG00000211654	0.652099
ENSG00000172115	0.65206
ENSG00000259727	0.652033
ENSG00000119777	0.652029
ENSG00000176246	0.652016
ENSG00000171174	0.651904
ENSG00000144591	0.651901
ENSG00000211890	0.651866
ENSG00000240137	0.651857
ENSG00000109654	0.651396
ENSG00000201818	0.651224
ENSG00000005156	0.651022
ENSG00000239213	0.650854
ENSG00000081692	0.650815
ENSG00000265934	0.6508
ENSG00000115129	0.650773
ENSG00000171552	0.650744
ENSG00000113384	0.650697
ENSG00000147576	0.650615
ENSG00000173141	0.650573
ENSG00000270147	0.650355
ENSG00000248647	0.650342
ENSG00000228264	0.650316
ENSG00000182600	0.650302
ENSG00000261773	0.650276
ENSG00000223223	0.650213
ENSG00000272921	0.6501
ENSG00000138386	0.649974
ENSG00000163810	0.649615
ENSG00000237707	0.649572
ENSG00000166435	0.649407
ENSG00000165443	0.649378
ENSG00000271643	0.649368
ENSG00000083622	0.649354
ENSG00000214073	0.649306
ENSG00000204435	0.649069
ENSG00000211658	0.649062
ENSG00000241149	0.648992
ENSG00000078618	0.648942
ENSG00000134900	0.648881
ENSG00000231824	0.64872
ENSG00000228627	0.648665
ENSG00000234586	0.648393
ENSG00000211637	0.648372
ENSG00000070501	0.648303
ENSG00000145050	0.648223
ENSG00000167779	0.648074
ENSG00000145354	0.648071
ENSG00000254174	0.647995
ENSG00000105404	0.647965
ENSG00000108187	0.647882
ENSG00000230026	0.647871
ENSG00000227050	0.647821
ENSG00000235710	0.647729
ENSG00000211966	0.647562
ENSG00000201535	0.647558
ENSG00000219702	0.647122
ENSG00000162998	0.647082
ENSG00000261170	0.647046
ENSG00000252443	0.64692
ENSG00000228806	0.646874
ENSG00000140285	0.646851
ENSG00000206192	0.646828
ENSG00000228877	0.646505
ENSG00000240864	0.646498
ENSG00000129559	0.646276
ENSG00000197822	0.64608
ENSG00000211518	0.646056
ENSG00000199963	0.646049
ENSG00000272081	0.645947
ENSG00000231119	0.645619
ENSG00000033170	0.645538
ENSG00000238401	0.645471
ENSG00000118894	0.645406
ENSG00000114735	0.645394
ENSG00000214145	0.645375
ENSG00000170854	0.645371
ENSG00000169359	0.645171
ENSG00000212327	0.645026
ENSG00000255364	0.644991
ENSG00000114902	0.644909
ENSG00000232113	0.64466
ENSG00000260581	0.644526
ENSG00000116745	0.6441
ENSG00000114124	0.644092
ENSG00000173486	0.644008
ENSG00000253796	0.643793
ENSG00000216895	0.643547
ENSG00000255745	0.643295
ENSG00000110911	0.643188
ENSG00000160209	0.643155
ENSG00000260876	0.64312
ENSG00000227625	0.643113
ENSG00000111834	0.643103
ENSG00000239828	0.642958
ENSG00000112812	0.642909
ENSG00000165475	0.642718
ENSG00000229956	0.642578
ENSG00000202023	0.642422
ENSG00000249042	0.642335
ENSG00000149573	0.642027
ENSG00000261826	0.641918
ENSG00000101310	0.641868
ENSG00000261628	0.641798
ENSG00000253545	0.641711
ENSG00000260947	0.641562
ENSG00000196570	0.641449
ENSG00000253146	0.641357
ENSG00000117862	0.641141
ENSG00000204160	0.64093
ENSG00000063854	0.640322
ENSG00000254601	0.640184
ENSG00000118689	0.64001
ENSG00000226933	0.639742
ENSG00000182858	0.639482
ENSG00000198792	0.63942
ENSG00000254326	0.639298
ENSG00000213409	0.639173
ENSG00000267578	0.638911
ENSG00000272102	0.638895
ENSG00000077943	0.638702
ENSG00000174038	0.638425
ENSG00000136161	0.638341
ENSG00000140743	0.638297
ENSG00000188501	0.638003
ENSG00000205361	0.637619
ENSG00000116761	0.637566
ENSG00000182463	0.637499
ENSG00000253064	0.63745
ENSG00000156804	0.637339
ENSG00000125384	0.637149
ENSG00000237268	0.636913
ENSG00000101323	0.636905
ENSG00000179454	0.636819
ENSG00000174780	0.636775
ENSG00000232807	0.636663
ENSG00000211670	0.636596
ENSG00000163704	0.636547
ENSG00000133943	0.636383
ENSG00000256618	0.636375
ENSG00000271602	0.636357
ENSG00000135837	0.636311
ENSG00000261435	0.636295
ENSG00000167306	0.63615
ENSG00000231010	0.636032
ENSG00000251554	0.635999
ENSG00000165516	0.635657
ENSG00000231652	0.635657
ENSG00000268355	0.635654
ENSG00000152380	0.635495
ENSG00000140688	0.635353
ENSG00000111536	0.635247
ENSG00000232294	0.635237
ENSG00000199349	0.635143
ENSG00000211947	0.635136
ENSG00000168454	0.635036
ENSG00000270606	0.634895
ENSG00000171931	0.634713
ENSG00000264464	0.634708
ENSG00000228771	0.634659
ENSG00000155506	0.634645
ENSG00000167705	0.634426
ENSG00000240306	0.634088
ENSG00000229485	0.634045
ENSG00000251451	0.633966
ENSG00000227740	0.633923
ENSG00000262533	0.633906
ENSG00000179284	0.633805
ENSG00000236274	0.633573
ENSG00000273314	0.633498
ENSG00000178826	0.633497
ENSG00000170790	0.633363
ENSG00000111537	0.633322
ENSG00000103266	0.633109
ENSG00000173852	0.633044
ENSG00000231060	0.632993
ENSG00000211817	0.632952
ENSG00000225408	0.632916
ENSG00000141556	0.632837
ENSG00000219736	0.632777
ENSG00000227554	0.632635
ENSG00000230537	0.632593
ENSG00000250567	0.632531
ENSG00000231528	0.63253
ENSG00000197361	0.632517
ENSG00000120686	0.632368
ENSG00000263943	0.632008
ENSG00000271743	0.631978
ENSG00000124571	0.631677
ENSG00000138760	0.631293
ENSG00000136986	0.630972
ENSG00000158769	0.630741
ENSG00000134851	0.63063
ENSG00000237140	0.630428
ENSG00000228288	0.630396
ENSG00000185554	0.630269
ENSG00000242088	0.630237
ENSG00000118363	0.629897
ENSG00000090615	0.629833
ENSG00000223398	0.629767
ENSG00000109083	0.629571
ENSG00000184489	0.62927
ENSG00000169330	0.629216
ENSG00000251498	0.62914
ENSG00000225563	0.629122
ENSG00000212321	0.628894
ENSG00000248600	0.628884
ENSG00000234860	0.62882
ENSG00000267262	0.628343
ENSG00000265766	0.628228
ENSG00000101439	0.628131
ENSG00000222889	0.628085
ENSG00000265313	0.628057
ENSG00000049656	0.628006
ENSG00000131507	0.627943
ENSG00000205494	0.627797
ENSG00000103257	0.627712
ENSG00000273069	0.627405
ENSG00000229407	0.627328
ENSG00000131558	0.627288
ENSG00000165694	0.627195
ENSG00000101353	0.627144
ENSG00000248139	0.627096
ENSG00000258115	0.627079
ENSG00000176095	0.626878
ENSG00000135898	0.626867
ENSG00000273290	0.626773
ENSG00000138621	0.626573
ENSG00000237476	0.626544
ENSG00000254573	0.626488
ENSG00000016864	0.626164
ENSG00000166454	0.62615
ENSG00000270234	0.625913
ENSG00000206776	0.625889
ENSG00000091831	0.625515
ENSG00000243649	0.625348
ENSG00000237483	0.625206
ENSG00000200424	0.625161
ENSG00000224551	0.624816
ENSG00000175505	0.624781
ENSG00000170891	0.624358
ENSG00000187268	0.624314
ENSG00000026025	0.624218
ENSG00000133636	0.624099
ENSG00000010310	0.623843
ENSG00000107862	0.623791
ENSG00000081052	0.623609
ENSG00000232894	0.623588
ENSG00000272308	0.623457
ENSG00000201674	0.623136
ENSG00000070882	0.623024
ENSG00000011114	0.622828
ENSG00000236384	0.622777
ENSG00000269837	0.6227
ENSG00000244236	0.622671
ENSG00000118162	0.622459
ENSG00000112249	0.622114
ENSG00000248932	0.622055
ENSG00000128313	0.622053
ENSG00000168653	0.622051
ENSG00000178795	0.621858
ENSG00000253239	0.6218
ENSG00000196966	0.62153
ENSG00000259974	0.621195
ENSG00000124588	0.620876
ENSG00000242201	0.620657
ENSG00000174695	0.620654
ENSG00000134709	0.620324
ENSG00000103876	0.620237
ENSG00000233056	0.62016
ENSG00000108387	0.620091
ENSG00000102401	0.619956
ENSG00000162148	0.619955
ENSG00000227700	0.619881
ENSG00000226752	0.6197
ENSG00000163162	0.619557
ENSG00000251183	0.619542
ENSG00000033100	0.619484
ENSG00000119655	0.619224
ENSG00000249036	0.619018
ENSG00000269186	0.618711
ENSG00000259772	0.618616
ENSG00000152700	0.618296
ENSG00000159921	0.617654
ENSG00000167202	0.617501
ENSG00000122484	0.617304
ENSG00000202398	0.617296
ENSG00000258394	0.617245
ENSG00000227187	0.61714
ENSG00000271615	0.617038
ENSG00000137561	0.617031
ENSG00000230014	0.616929
ENSG00000140718	0.616825
ENSG00000253426	0.616706
ENSG00000211937	0.616492
ENSG00000227543	0.616411
ENSG00000270022	0.61639
ENSG00000226763	0.616213
ENSG00000156006	0.616011
ENSG00000157653	0.615932
ENSG00000069667	0.615678
ENSG00000241174	0.61564
ENSG00000196730	0.615633
ENSG00000174827	0.615625
ENSG00000093167	0.6156
ENSG00000105677	0.61537
ENSG00000272040	0.615346
ENSG00000105438	0.614953
ENSG00000229775	0.614595
ENSG00000071553	0.614559
ENSG00000161326	0.614543
ENSG00000223096	0.614452
ENSG00000264761	0.614441
ENSG00000211946	0.614146
ENSG00000143248	0.613983
ENSG00000230290	0.613973
ENSG00000252619	0.613949
ENSG00000240849	0.613813
ENSG00000050130	0.613073
ENSG00000143801	0.613063
ENSG00000227172	0.612789
ENSG00000267624	0.612774
ENSG00000248165	0.612764
ENSG00000204403	0.612665
ENSG00000186280	0.612486
ENSG00000168787	0.61235
ENSG00000185088	0.612227
ENSG00000251204	0.612068
ENSG00000181789	0.611698
ENSG00000235990	0.611652
ENSG00000239958	0.611497
ENSG00000134508	0.611437
ENSG00000175538	0.611417
ENSG00000169688	0.611334
ENSG00000106415	0.611256
ENSG00000095321	0.611241
ENSG00000104228	0.611198
ENSG00000112299	0.611109
ENSG00000160094	0.611013
ENSG00000003096	0.611005
ENSG00000041353	0.610991
ENSG00000247828	0.610974
ENSG00000054983	0.61084
ENSG00000169213	0.610549
ENSG00000203258	0.610469
ENSG00000151365	0.61042
ENSG00000176635	0.610165
ENSG00000206900	0.610105
ENSG00000233221	0.610081
ENSG00000135976	0.609756
ENSG00000185888	0.609605
ENSG00000124635	0.609581
ENSG00000226026	0.609566
ENSG00000272604	0.609486
ENSG00000140990	0.609476
ENSG00000261540	0.609445
ENSG00000264932	0.609115
ENSG00000236069	0.609074
ENSG00000134109	0.608763
ENSG00000182022	0.608696
ENSG00000199912	0.608653
ENSG00000232160	0.608452
ENSG00000125971	0.6084
ENSG00000166986	0.608381
ENSG00000231837	0.608371
ENSG00000106049	0.608341
ENSG00000211650	0.60829
ENSG00000232515	0.608257
ENSG00000247033	0.608132
ENSG00000198198	0.607719
ENSG00000104804	0.607699
ENSG00000058799	0.607653
ENSG00000176239	0.607566
ENSG00000187323	0.607437
ENSG00000172985	0.607421
ENSG00000092108	0.60735
ENSG00000242086	0.607287
ENSG00000131381	0.607278
ENSG00000206356	0.607223
ENSG00000249942	0.607062
ENSG00000255357	0.607051
ENSG00000267195	0.606718
ENSG00000198077	0.606519
ENSG00000265399	0.606478
ENSG00000254041	0.606357
ENSG00000257886	0.606084
ENSG00000211852	0.606042
ENSG00000196498	0.605985
ENSG00000241499	0.605951
ENSG00000272900	0.605897
ENSG00000224863	0.605775
ENSG00000272456	0.605715
ENSG00000102763	0.605649
ENSG00000187017	0.605537
ENSG00000156925	0.605448
ENSG00000254559	0.605397
ENSG00000248708	0.605174
ENSG00000240902	0.605019
ENSG00000085276	0.604868
ENSG00000163527	0.604656
ENSG00000255858	0.604636
ENSG00000184831	0.60436
ENSG00000163113	0.60433
ENSG00000228482	0.604318
ENSG00000229520	0.6043
ENSG00000167825	0.604296
ENSG00000242247	0.604232
ENSG00000266642	0.604188
ENSG00000185418	0.604178
ENSG00000231163	0.604114
ENSG00000232971	0.604083
ENSG00000166794	0.604061
ENSG00000105669	0.604005
ENSG00000189180	0.603998
ENSG00000261794	0.603939
ENSG00000268906	0.603912
ENSG00000219549	0.60383
ENSG00000123989	0.603745
ENSG00000211979	0.603716
ENSG00000199815	0.603586
ENSG00000261038	0.60331
ENSG00000253818	0.6033
ENSG00000252250	0.603157
ENSG00000249736	0.603101
ENSG00000268789	0.60288
ENSG00000264573	0.602874
ENSG00000234699	0.602807
ENSG00000158604	0.602791
ENSG00000149658	0.602633
ENSG00000236745	0.602581
ENSG00000214107	0.602491
ENSG00000227929	0.602436
ENSG00000232237	0.602384
ENSG00000105989	0.602249
ENSG00000222974	0.602231
ENSG00000256364	0.60159
ENSG00000232118	0.601556
ENSG00000253395	0.601525
ENSG00000237236	0.601524
ENSG00000233541	0.601329
ENSG00000157110	0.601321
ENSG00000162949	0.601275
ENSG00000226864	0.601202
ENSG00000214198	0.601177
ENSG00000253147	0.601103
ENSG00000230622	0.601009
ENSG00000111796	0.601001
ENSG00000241333	0.600979
ENSG00000260834	0.600728
ENSG00000146378	0.600588
ENSG00000239238	0.600548
ENSG00000072071	0.600527
ENSG00000109756	0.600496
ENSG00000245662	0.600479
ENSG00000164885	0.600398
ENSG00000234676	0.600375
ENSG00000110717	0.600247
ENSG00000223677	0.600223
ENSG00000257777	0.600208
ENSG00000216475	0.599871
ENSG00000272158	0.599618
ENSG00000232200	0.599432
ENSG00000261845	0.599366
ENSG00000255086	0.599312
ENSG00000227131	0.599246
ENSG00000236021	0.599136
ENSG00000153046	0.598998
ENSG00000165806	0.598826
ENSG00000222808	0.598565
ENSG00000213366	0.598244
ENSG00000128683	0.598083
ENSG00000224488	0.598017
ENSG00000083290	0.597899
ENSG00000130997	0.59781
ENSG00000231475	0.597637
ENSG00000253460	0.597583
ENSG00000254036	0.597444
ENSG00000228812	0.597338
ENSG00000172831	0.597215
ENSG00000272369	0.597203
ENSG00000224157	0.597102
ENSG00000224687	0.596981
ENSG00000112245	0.596898
ENSG00000235719	0.59676
ENSG00000251727	0.59671
ENSG00000099940	0.596694
ENSG00000258718	0.596518
ENSG00000185631	0.596513
ENSG00000168062	0.596325
ENSG00000161533	0.596197
ENSG00000118156	0.596176
ENSG00000143315	0.596162
ENSG00000234584	0.596107
ENSG00000134830	0.595984
ENSG00000201465	0.595926
ENSG00000102595	0.595912
ENSG00000261827	0.595798
ENSG00000241409	0.595681
ENSG00000140526	0.595533
ENSG00000215018	0.595222
ENSG00000257431	0.595041
ENSG00000227244	0.595012
ENSG00000138075	0.594973
ENSG00000238428	0.59426
ENSG00000236924	0.594138
ENSG00000196787	0.594057
ENSG00000072210	0.593887
ENSG00000141429	0.593868
ENSG00000259806	0.593863
ENSG00000165406	0.593787
ENSG00000180376	0.59377
ENSG00000267211	0.593731
ENSG00000265443	0.593642
ENSG00000228664	0.593257
ENSG00000135931	0.592818
ENSG00000179119	0.5928
ENSG00000221886	0.592786
ENSG00000196227	0.592702
ENSG00000196712	0.59266
ENSG00000214269	0.592558
ENSG00000227716	0.592507
ENSG00000237557	0.592412
ENSG00000179023	0.592385
ENSG00000252562	0.592294
ENSG00000269707	0.592214
ENSG00000177311	0.592068
ENSG00000118402	0.592061
ENSG00000110497	0.592053
ENSG00000234139	0.59202
ENSG00000184445	0.592001
ENSG00000164151	0.591897
ENSG00000254845	0.591865
ENSG00000253750	0.591706
ENSG00000224968	0.591601
ENSG00000205959	0.591583
ENSG00000037749	0.591127
ENSG00000076201	0.591095
ENSG00000214121	0.591061
ENSG00000220733	0.591004
ENSG00000164830	0.590911
ENSG00000179178	0.590867
ENSG00000239519	0.590635
ENSG00000239413	0.590404
ENSG00000234231	0.590241
ENSG00000068354	0.590216
ENSG00000089250	0.590182
ENSG00000226876	0.590134
ENSG00000224294	0.589836
ENSG00000272402	0.589797
ENSG00000167645	0.589743
ENSG00000260065	0.589732
ENSG00000189058	0.589565
ENSG00000211639	0.589539
ENSG00000259441	0.589266
ENSG00000223540	0.589239
ENSG00000132464	0.588934
ENSG00000254886	0.588847
ENSG00000089041	0.588831
ENSG00000267215	0.588681
ENSG00000123066	0.588428
ENSG00000204386	0.588282
ENSG00000217653	0.588267
ENSG00000160226	0.588246
ENSG00000211912	0.588056
ENSG00000236230	0.587904
ENSG00000232829	0.587881
ENSG00000092096	0.587766
ENSG00000252833	0.587592
ENSG00000242482	0.58756
ENSG00000233884	0.587481
ENSG00000224389	0.587385
ENSG00000242267	0.587373
ENSG00000249502	0.587356
ENSG00000258274	0.587356
ENSG00000252348	0.587278
ENSG00000122218	0.587218
ENSG00000271709	0.587187
ENSG00000260743	0.586963
ENSG00000226990	0.586796
ENSG00000184321	0.586612
ENSG00000238811	0.586489
ENSG00000253015	0.586488
ENSG00000200139	0.58627
ENSG00000260658	0.586168
ENSG00000107262	0.585988
ENSG00000236690	0.585712
ENSG00000080819	0.585589
ENSG00000266304	0.585577
ENSG00000229137	0.58552
ENSG00000160746	0.585517
ENSG00000266718	0.585441
ENSG00000253329	0.585412
ENSG00000267185	0.585389
ENSG00000160716	0.585322
ENSG00000100360	0.585176
ENSG00000160752	0.58508
ENSG00000250040	0.58501
ENSG00000211958	0.584984
ENSG00000146006	0.584896
ENSG00000260276	0.58468
ENSG00000201033	0.584552
ENSG00000012822	0.584523
ENSG00000213523	0.584397
ENSG00000232396	0.584183
ENSG00000132950	0.584089
ENSG00000225731	0.583995
ENSG00000253448	0.583958
ENSG00000216364	0.583856
ENSG00000024048	0.583845
ENSG00000251131	0.583717
ENSG00000269374	0.583595
ENSG00000118804	0.583582
ENSG00000271147	0.583513
ENSG00000200114	0.583468
ENSG00000235802	0.583443
ENSG00000227176	0.583436
ENSG00000183444	0.583147
ENSG00000047621	0.583132
ENSG00000171421	0.583086
ENSG00000226605	0.583061
ENSG00000237072	0.583023
ENSG00000058668	0.582972
ENSG00000169223	0.582945
ENSG00000202468	0.582762
ENSG00000211689	0.582711
ENSG00000206075	0.582701
ENSG00000207203	0.582691
ENSG00000231765	0.582631
ENSG00000091157	0.582493
ENSG00000170430	0.582249
ENSG00000231403	0.582164
ENSG00000108239	0.582145
ENSG00000273077	0.582079
ENSG00000243444	0.582011
ENSG00000101752	0.581675
ENSG00000182083	0.581305
ENSG00000201386	0.581292
ENSG00000214584	0.5812
ENSG00000261372	0.580896
ENSG00000135355	0.580886
ENSG00000114738	0.580807
ENSG00000250787	0.580636
ENSG00000105281	0.58053
ENSG00000132199	0.580522
ENSG00000260622	0.580221
ENSG00000223402	0.580106
ENSG00000150471	0.579954
ENSG00000186399	0.579883
ENSG00000162545	0.579737
ENSG00000130921	0.579702
ENSG00000171201	0.579372
ENSG00000238246	0.579236
ENSG00000248848	0.579221
ENSG00000267918	0.579164
ENSG00000142507	0.579067
ENSG00000260466	0.578955
ENSG00000259590	0.578893
ENSG00000257023	0.57887
ENSG00000251687	0.578779
ENSG00000231901	0.578769
ENSG00000258490	0.578748
ENSG00000206662	0.578701
ENSG00000254222	0.578595
ENSG00000197644	0.578501
ENSG00000244246	0.578285
ENSG00000258430	0.578162
ENSG00000167964	0.578095
ENSG00000260683	0.578049
ENSG00000255775	0.578046
ENSG00000111785	0.577966
ENSG00000202151	0.577931
ENSG00000270883	0.577916
ENSG00000138640	0.57781
ENSG00000156650	0.577767
ENSG00000235009	0.577714
ENSG00000214252	0.577669
ENSG00000106397	0.577555
ENSG00000117448	0.577542
ENSG00000117411	0.577515
ENSG00000144959	0.577491
ENSG00000135407	0.577231
ENSG00000221455	0.577052
[truncated: 36,831 more rows]

## Sheet: top10 genes
Top 10 positive correlation					Top 10 negative correlation
Gene ID	Gene Name	Pearson's correlation			Gene ID	Gene Name	Pearson's correlation
ENSG00000150637	CD226	0.982711			ENSG00000250398	TNFRSF13B	-0.973396
ENSG00000164978	NUDT2	0.973025			ENSG00000187862	TTC24	-0.955489
ENSG00000240606	RN7SL564P	0.970595			ENSG00000196092	PAX5	-0.932276
ENSG00000164086	DUSP7	0.970065			ENSG00000172262	ZNF131	-0.929859
ENSG00000144357	UBR3	0.963807			ENSG00000251421	AC016556.1	-0.928804
ENSG00000226578	AL132657.1	0.956028			ENSG00000164823	OSGIN2	-0.928372
ENSG00000164244	PRRC1	0.95477			ENSG00000259565	KRT8P23	-0.928371
ENSG00000100219	XBP1	0.950899			ENSG00000171102	OBP2B	-0.923426
ENSG00000206560	ANKRD28	0.949994			ENSG00000100078	PLA2G3	-0.923176
ENSG00000228451	SDAD1P1	0.949886			ENSG00000273424	AL008582.1	-0.922238
